# Supplementary material for: MDCAN-Lys: A Model for Predicting Succinylation Sites Based on Multilane Dense Convolutional Attention Network
Source: Biomolecules. 2021 Jun 11;11(6):872. doi: 10.3390/biom11060872 (PMC8231176; doi:10.3390/biom11060872)
Supplement: Supplementary file 1 [file biomolecules-11-00872-s001.zip]

Archive with 1 entries (1 files):
- biomolecules-1215875-supplementary.pdf
